# Supplementary material for: Water quality assessment in mosquito breeding habitats based on dissolved organic matter and chlorophyll measurements by laser-induced fluorescence spectroscopy
Source: PLoS One. 2022 Jul 27;17(7):e0252248. doi: 10.1371/journal.pone.0252248 (PMC9328511; doi:10.1371/journal.pone.0252248)
Supplement: S1 Appendix — (XLS) [file pone.0252248.s001.xls]

## Sheet: Sheet1
	Chlorophyll	DOM	Full	Humic	Fluvic
Anopheles	4.17192	19.7308	23.9027	17.2539	2.47685
	1.18179	20.6817	21.8635	18.3309	2.35074
	1.03785	20.3156	21.3534	17.9079	2.40769
	1.21929	20.7725	21.9918	18.3647	2.40779
	0.887272	20.1588	21.0461	18.0253	2.13346
	1.06143	20.3108	21.3722	17.8764	2.43431
	1.71801	20.1013	21.8193	17.6947	2.40659
	0.920328	19.9316	20.8519	18.0685	1.86312
	1.10333	20.4848	21.5881	18.3042	2.18054
	1.30395	20.4571	21.761	18.3115	2.14561
	0.839342	20.5777	21.4171	18.0669	2.51085
	1.00056	19.3647	20.3652	17.6711	1.69359
	0.46672	19.1298	19.5966	17.6215	1.50834
	0.599364	20.0919	20.6913	18.1997	1.89219
	2.53092	20.2738	22.8047	17.2739	2.99992
	1.37123	20.2641	21.6353	17.8721	2.39201
	6.86581	17.8333	24.6991	15.26	2.57329
	2.01701	20.1602	22.1772	17.0668	3.09343
	0.815138	20.4369	21.252	17.653	2.78392
	0.771142	20.0934	20.8646	17.75	2.34346
	0.731114	19.0956	19.8267	17.1905	1.90518
	6.7088	17.6234	24.3322	15.3067	2.31669
	0.917527	20.1148	21.0324	17.7988	2.31603
	0.716767	19.6091	20.3259	17.584	2.02509
Aedes	0.886442	20.4518	21.3383	18.7652	1.6867
	1.58838	20.585	22.1734	18.8571	1.72791
	0.91974	20.6015	21.5213	18.8631	1.73846
	1.28698	20.7933	22.0802	18.6798	2.11341
	1.28394	20.7066	21.9905	18.5737	2.13292
	1.05146	20.1369	21.1884	17.9083	2.22864
	1.34412	20.5101	21.8542	18.3847	2.12537
	0.999397	20.1189	21.1183	18.1265	1.99242
Culex	6.9715	18.2839	25.2554	16.4575	1.82641
	5.67235	18.3625	24.0349	16.4666	1.89594
	2.1094	20.3959	22.5053	18.0728	2.32316
	1.75533	20.5303	22.2857	18.2781	2.25224
	0.842827	19.8833	20.7261	17.9318	1.95141
	2.63643	20.1897	22.8261	18.0559	2.13377
	3.42972	19.904	23.3337	17.8033	2.10065
	1.23112	20.448	21.6791	18.6245	1.82351
	1.30365	19.764	21.0676	17.6608	2.10312
	1.10604	20.5197	21.6257	18.2046	2.31504
	1.16101	20.5177	21.6787	18.1837	2.33403
